# Supplementary material for: At Early Rheumatoid Arthritis Stage, the Infectious Spectrum Is Driven by Non-Familial Factors and Anti-CCP Immunization
Source: J Clin Med. 2024 May 9;13(10):2796. doi: 10.3390/jcm13102796 (PMC11122272; doi:10.3390/jcm13102796)
Supplement: Supplementary file 1 [file jcm-13-02796-s001.zip]

Archive with 1 entries (1 files):
- jcm-2951715-supplementary.pdf
